# Supplementary material for: Informal Employment and Poor Mental Health in a Sample of 180,260 Workers from 13 Iberoamerican Countries
Source: Int J Environ Res Public Health. 2022 Jun 27;19(13):7883. doi: 10.3390/ijerph19137883 (PMC9265366; doi:10.3390/ijerph19137883)
Supplement: Supplementary file 1 [file ijerph-19-07883-s001.zip]

Archive with 1 entries (1 files):
- ijerph-1713128-supplementary.pdf
